# Supplementary material for: Burnout in hospital staff using partial least squares path modeling for job-person fit: The case of a tertiary referral hospital in southwest Iran
Source: PLoS One. 2022 Jan 21;17(1):e0262774. doi: 10.1371/journal.pone.0262774 (PMC8782409; doi:10.1371/journal.pone.0262774)
Supplement: S1 Dataset — (XLSX) [file pone.0262774.s002.xlsx]

## Sheet: burn out (2) (1)
Gender	Marital status	Education	Job shift	Employment status	Enough time for family/personal life (free time)	Absence from job without any important cause (absent)	Think of change of job (job change)	job offer	Second job out of hospital	Engaged with the management of near dying patients	Work unit	Job	Emotional exhaustion	Personal accomplishment	Depersonalization	Work experience	Competence	Self-determination	Impact	Meaning	Negative stress	Positive stress
female	married	Associate and bachelor's degree	fixed	stable	have	don't have	yes	NO	don't have	no	non-medical	midwife	19	34	3	7	14	12	12	15	24	17
female	married	Associate and bachelor's degree	fixed	non-stable	have	don't have	NO	NO	don't have	no	non-medical	midwife	18	34	2	#NULL!	15	12	11	15	13	14
female	married	Associate and bachelor's degree	fixed	non-stable	have	don't have	NO	YES	don't have	no	non-medical	midwife	13	30	2	12	12	10	11	12	10	13
female	married	master's degree or higher	fixed	non-stable	have	don't have	yes	YES	don't have	no	non-medical	midwife	22	41	4	14	12	11	12	15	12	9
female	married	Associate and bachelor's degree	fixed	non-stable	have	don't have	yes	NO	don't have	no	non-medical	midwife	30	23	7	20	11	11	9	13	21	17
male	married	Associate and bachelor's degree	turning	stable	have	don't have	NO	YES	don't have	no	non-medical	other	5	39	0	13	12	12	12	13	3	13
female	married	master's degree or higher	turning	stable	have	don't have	NO	NO	don't have	no	non-medical	other	2	27	1	12	9	9	9	9	12	13
female	unmarried	Associate and bachelor's degree	fixed	non-stable	have	don't have	yes	#NULL!	don't have	no	non-medical	other	20	24	4	19	14	10	6	12	16	19
female	married	Associate and bachelor's degree	turning	non-stable	have	don't have	yes	YES	don't have	no	non-medical	other	8	28	1	15	12	12	9	12	7	16
female	married	Associate and bachelor's degree	turning	non-stable	have	don't have	NO	YES	have	no	non-medical	other	4	38	0	14	12	7	7	8	20	17
female	unmarried	#NULL!	fixed	stable	have	have	yes	YES	don't have	no	non-medical	other	12	27	1	1	10	10	9	10	9	15
female	unmarried	Associate and bachelor's degree	turning	stable	have	don't have	yes	YES	don't have	no	non-medical	other	19	16	8	1	10	9	11	12	11	17
female	married	Associate and bachelor's degree	turning	stable	have	don't have	yes	NO	don't have	no	medical	other	24	20	7	6	15	7	8	14	13	14
female	married	Associate and bachelor's degree	fixed	stable	have	don't have	yes	NO	don't have	no	medical	other	37	33	2	12	12	6	9	15	19	13
female	unmarried	Associate and bachelor's degree	fixed	stable	have	don't have	NO	YES	have	no	medical	other	14	34	0	2	14	11	11	15	8	10
female	unmarried	Associate and bachelor's degree	fixed	stable	have	don't have	#NULL!	#NULL!	don't have	no	non-medical	other	10	17	6	8	15	15	15	15	9	11
female	unmarried	Associate and bachelor's degree	fixed	stable	have	don't have	yes	YES	don't have	no	non-medical	other	45	23	7	12	15	5	13	15	25	19
male	married	#NULL!	turning	stable	have	don't have	NO	NO	don't have	no	non-medical	other	7	35	0	28	6	6	6	6	1	10
male	married	#NULL!	turning	stable	have	don't have	NO	#NULL!	don't have	no	non-medical	other	2	30	1	#NULL!	14	13	13	13	17	7
female	married	Associate and bachelor's degree	fixed	non-stable	have	don't have	NO	NO	don't have	no	non-medical	other	22	37	1	19	14	12	12	15	17	12
female	married	Associate and bachelor's degree	fixed	non-stable	have	don't have	yes	NO	don't have	no	non-medical	other	29	23	8	20	6	7	11	10	19	18
female	married	Associate and bachelor's degree	fixed	non-stable	have	don't have	yes	YES	don't have	no	non-medical	other	20	31	7	14	15	12	15	15	18	14
female	married	Associate and bachelor's degree	fixed	non-stable	have	don't have	yes	YES	don't have	no	non-medical	other	19	29	6	18	12	6	6	6	16	12
female	married	Associate and bachelor's degree	fixed	non-stable	have	don't have	yes	YES	don't have	no	non-medical	other	30	42	1	17	15	11	15	15	11	13
male	married	master's degree or higher	fixed	non-stable	have	don't have	yes	NO	have	no	non-medical	other	14	23	3	14	14	12	12	9	13	11
female	married	master's degree or higher	fixed	non-stable	have	don't have	NO	YES	don't have	no	non-medical	other	10	25	8	13	15	12	12	15	6	13
female	married	Associate and bachelor's degree	turning	non-stable	have	don't have	NO	YES	don't have	no	medical	other	8	22	0	21	12	12	11	12	15	14
female	married	Associate and bachelor's degree	turning	non-stable	have	don't have	NO	YES	don't have	no	medical	other	6	29	1	20	15	8	8	13	10	12
female	married	Associate and bachelor's degree	turning	non-stable	have	don't have	yes	YES	don't have	no	medical	other	18	28	1	14	15	7	9	11	16	13
female	married	Associate and bachelor's degree	turning	non-stable	have	don't have	yes	#NULL!	don't have	no	medical	other	21	22	10	19	12	12	11	12	15	16
female	unmarried	master's degree or higher	turning	non-stable	have	don't have	NO	NO	don't have	no	non-medical	other	7	31	0	21	15	13	11	13	12	15
female	#NULL!	#NULL!	fixed	#NULL!	have	don't have	yes	YES	don't have	no	non-medical	other	33	18	2	12	3	4	8	6	22	16
female	unmarried	Associate and bachelor's degree	turning	stable	have	don't have	NO	#NULL!	don't have	#NULL!	medical	other	27	24	15	2	9	9	9	9	14	14
female	unmarried	Associate and bachelor's degree	turning	stable	have	don't have	yes	#NULL!	don't have	no	medical	other	18	35	0	0	12	7	10	14	7	13
female	unmarried	Associate and bachelor's degree	turning	stable	have	don't have	yes	NO	don't have	no	non-medical	other	44	18	15	2	14	4	3	13	27	20
female	unmarried	Associate and bachelor's degree	fixed	stable	have	don't have	yes	#NULL!	don't have	no	non-medical	other	24	26	11	#NULL!	15	4	6	14	21	10
female	unmarried	Associate and bachelor's degree	fixed	stable	have	don't have	NO	NO	don't have	no	medical	other	7	35	12	#NULL!	15	11	10	14	7	10
male	married	Associate and bachelor's degree	turning	stable	have	don't have	NO	YES	don't have	no	non-medical	other	34	28	3	13	13	11	10	12	20	14
male	unmarried	Associate and bachelor's degree	turning	stable	have	don't have	yes	YES	don't have	no	non-medical	other	43	22	17	15	14	12	11	9	15	13
female	married	Associate and bachelor's degree	turning	stable	have	don't have	yes	NO	don't have	no	medical	other	26	24	3	13	12	9	6	9	14	12
female	married	Associate and bachelor's degree	turning	stable	have	don't have	yes	NO	don't have	no	medical	other	18	24	3	12	12	8	4	9	5	7
male	married	diploma or less education	turning	stable	have	don't have	NO	YES	don't have	no	non-medical	other	10	36	3	22	9	9	9	12	7	10
male	married	diploma or less education	turning	stable	have	#NULL!	yes	YES	don't have	no	non-medical	other	43	23	17	24	#NULL!	#NULL!	#NULL!	#NULL!	15	13
male	married	diploma or less education	turning	stable	have	don't have	NO	YES	don't have	no	non-medical	other	46	20	17	27	14	12	11	9	15	13
female	married	Associate and bachelor's degree	fixed	non-stable	have	don't have	yes	NO	#NULL!	no	non-medical	other	37	26	20	11	12	9	10	10	13	14
female	married	Associate and bachelor's degree	fixed	non-stable	have	don't have	yes	NO	don't have	no	non-medical	other	10	36	2	25	15	11	14	15	20	15
female	married	Associate and bachelor's degree	turning	non-stable	have	don't have	yes	NO	don't have	#NULL!	medical	other	46	23	14	12	11	9	9	3	19	12
female	married	Associate and bachelor's degree	turning	non-stable	have	don't have	NO	#NULL!	don't have	no	medical	other	25	25	8	21	9	9	10	9	15	14
female	married	Associate and bachelor's degree	turning	non-stable	have	don't have	yes	NO	don't have	no	medical	other	29	27	2	20	12	4	3	11	12	10
female	married	Associate and bachelor's degree	turning	non-stable	have	don't have	NO	NO	don't have	no	medical	other	27	24	15	10	9	9	9	9	14	14
female	married	Associate and bachelor's degree	turning	stable	don't have	don't have	NO	NO	don't have	no	non-medical	other	8	39	5	2	14	12	12	15	12	12
female	married	Associate and bachelor's degree	turning	stable	don't have	don't have	yes	YES	don't have	no	non-medical	other	11	31	2	1	15	15	9	15	7	14
female	unmarried	Associate and bachelor's degree	turning	stable	don't have	have	NO	NO	don't have	no	non-medical	other	27	11	2	0	12	7	10	11	11	15
female	married	Associate and bachelor's degree	turning	stable	don't have	don't have	NO	NO	don't have	#NULL!	medical	other	24	23	15	5	9	9	9	9	15	15
female	married	Associate and bachelor's degree	fixed	stable	don't have	don't have	yes	NO	don't have	no	non-medical	other	49	21	9	20	14	3	4	5	27	16
female	married	Associate and bachelor's degree	fixed	stable	don't have	don't have	yes	NO	don't have	no	non-medical	other	30	42	0	23	13	10	12	12	15	10
male	married	Associate and bachelor's degree	turning	stable	don't have	don't have	yes	YES	don't have	no	non-medical	other	44	22	12	5	11	6	9	8	22	12
female	married	Associate and bachelor's degree	fixed	non-stable	don't have	have	yes	YES	don't have	no	non-medical	other	23	22	2	20	9	6	3	15	9	15
#NULL!	#NULL!	#NULL!	#NULL!	#NULL!	#NULL!	#NULL!	#NULL!	#NULL!	#NULL!	no	non-medical	other	49	9	14	#NULL!	12	6	6	4	20	15
#NULL!	#NULL!	#NULL!	#NULL!	#NULL!	#NULL!	#NULL!	#NULL!	#NULL!	#NULL!	no	non-medical	other	46	18	3	#NULL!	15	8	9	12	20	10
female	married	Associate and bachelor's degree	turning	stable	have	don't have	NO	NO	don't have	#NULL!	medical	midwife	2	34	0	6	15	12	13	14	7	13
female	unmarried	Associate and bachelor's degree	#NULL!	stable	have	don't have	NO	YES	don't have	no	medical	midwife	7	35	1	1	15	6	13	11	6	12
female	unmarried	Associate and bachelor's degree	turning	stable	have	don't have	NO	NO	don't have	no	medical	midwife	22	24	3	2	15	8	9	12	12	14
female	unmarried	Associate and bachelor's degree	turning	stable	have	don't have	yes	NO	don't have	no	medical	midwife	37	28	12	2	13	5	9	15	16	11
female	unmarried	Associate and bachelor's degree	turning	stable	have	#NULL!	NO	#NULL!	don't have	no	medical	midwife	10	12	6	3	9	8	12	7	16	12
female	married	Associate and bachelor's degree	turning	stable	have	don't have	NO	YES	don't have	no	medical	midwife	8	26	0	#NULL!	9	10	2	9	17	14
female	married	Associate and bachelor's degree	turning	stable	have	don't have	NO	YES	don't have	no	medical	midwife	21	30	5	5	#NULL!	#NULL!	#NULL!	#NULL!	11	12
female	unmarried	Associate and bachelor's degree	turning	stable	have	don't have	yes	NO	don't have	no	medical	midwife	21	30	13	5	15	6	10	12	10	9
female	unmarried	Associate and bachelor's degree	turning	stable	have	don't have	yes	YES	don't have	yes	medical	midwife	10	36	2	5	15	9	11	13	8	11
female	married	Associate and bachelor's degree	fixed	stable	have	don't have	yes	NO	don't have	no	medical	midwife	29	20	5	12	10	7	10	12	10	12
female	married	master's degree or higher	turning	non-stable	have	don't have	yes	YES	don't have	yes	medical	midwife	13	27	9	12	8	8	10	7	12	13
female	married	Associate and bachelor's degree	fixed	non-stable	have	don't have	NO	NO	don't have	no	medical	midwife	20	31	2	24	9	9	9	9	13	19
female	unmarried	Associate and bachelor's degree	#NULL!	stable	have	don't have	NO	NO	don't have	no	medical	midwife	8	28	2	2	13	12	10	12	7	11
female	married	master's degree or higher	fixed	stable	have	#NULL!	yes	#NULL!	don't have	no	medical	midwife	27	13	8	#NULL!	12	11	10	10	12	15
female	married	Associate and bachelor's degree	turning	stable	have	don't have	yes	YES	don't have	no	medical	midwife	48	31	14	#NULL!	12	6	6	8	16	14
female	married	Associate and bachelor's degree	turning	stable	have	don't have	NO	YES	have	no	medical	midwife	22	27	3	2	15	10	12	15	13	12
female	unmarried	Associate and bachelor's degree	turning	stable	have	don't have	NO	YES	don't have	no	medical	midwife	12	22	0	1	15	8	10	15	8	12
female	married	master's degree or higher	turning	stable	have	don't have	yes	NO	don't have	yes	medical	midwife	39	20	23	1	12	8	6	7	22	16
female	married	#NULL!	turning	stable	have	don't have	NO	NO	don't have	no	medical	midwife	8	30	2	11	15	11	10	14	8	11
female	married	Associate and bachelor's degree	turning	stable	have	don't have	yes	NO	don't have	no	medical	midwife	28	24	8	5	11	9	7	12	14	16
female	married	Associate and bachelor's degree	turning	stable	have	don't have	yes	NO	don't have	no	medical	midwife	28	25	6	5	11	9	10	11	14	7
female	married	Associate and bachelor's degree	turning	stable	have	don't have	NO	YES	don't have	#NULL!	medical	midwife	27	21	13	6	11	7	8	12	21	13
female	married	Associate and bachelor's degree	turning	stable	have	don't have	yes	YES	don't have	no	medical	midwife	29	24	4	6	15	11	9	15	5	12
female	married	Associate and bachelor's degree	fixed	non-stable	have	don't have	yes	NO	don't have	no	medical	midwife	44	23	17	20	12	11	11	13	16	13
female	married	Associate and bachelor's degree	fixed	non-stable	have	don't have	yes	NO	don't have	no	medical	midwife	27	38	2	18	12	10	10	12	13	14
female	married	Associate and bachelor's degree	turning	non-stable	have	don't have	yes	YES	don't have	no	medical	midwife	29	31	2	20	12	6	9	12	19	16
female	unmarried	Associate and bachelor's degree	turning	non-stable	have	don't have	yes	NO	don't have	no	medical	midwife	11	16	3	15	9	6	3	6	14	14
female	married	master's degree or higher	turning	non-stable	have	don't have	NO	NO	don't have	no	medical	midwife	19	35	3	15	15	9	11	15	17	16
female	married	master's degree or higher	turning	non-stable	have	don't have	NO	NO	don't have	no	medical	midwife	11	42	4	16	13	10	11	14	6	10
female	married	Associate and bachelor's degree	fixed	non-stable	have	don't have	NO	NO	don't have	yes	medical	midwife	34	29	1	25	15	9	9	10	28	19
female	unmarried	Associate and bachelor's degree	turning	#NULL!	have	don't have	yes	NO	don't have	yes	medical	midwife	28	16	7	#NULL!	15	3	3	10	12	17
female	unmarried	Associate and bachelor's degree	fixed	stable	don't have	don't have	NO	YES	don't have	no	medical	midwife	4	30	3	#NULL!	15	6	9	15	4	5
female	married	Associate and bachelor's degree	fixed	stable	don't have	don't have	yes	YES	don't have	yes	medical	midwife	48	25	14	#NULL!	14	5	7	12	15	16
female	married	Associate and bachelor's degree	turning	stable	don't have	don't have	yes	NO	don't have	no	medical	midwife	49	30	17	1	8	5	8	13	17	15
female	married	Associate and bachelor's degree	turning	stable	don't have	don't have	yes	NO	don't have	no	medical	midwife	30	18	9	#NULL!	11	9	9	12	15	14
female	married	Associate and bachelor's degree	turning	stable	don't have	don't have	yes	NO	don't have	no	medical	midwife	43	33	0	6	14	7	11	13	22	16
female	married	Associate and bachelor's degree	turning	stable	don't have	don't have	yes	NO	don't have	yes	medical	midwife	52	13	8	14	8	3	3	10	23	15
female	married	Associate and bachelor's degree	turning	non-stable	don't have	don't have	yes	YES	don't have	#NULL!	medical	midwife	17	32	0	21	15	4	11	15	9	8
female	married	master's degree or higher	turning	non-stable	don't have	don't have	yes	NO	don't have	no	medical	midwife	48	14	16	9	15	6	6	15	21	14
female	unmarried	master's degree or higher	turning	non-stable	don't have	don't have	NO	NO	don't have	no	medical	midwife	15	27	1	23	15	11	11	15	11	13
female	married	Associate and bachelor's degree	fixed	non-stable	don't have	don't have	yes	YES	don't have	yes	medical	midwife	11	25	1	25	11	6	11	12	9	11
female	#NULL!	Associate and bachelor's degree	fixed	stable	have	don't have	NO	#NULL!	don't have	no	non-medical	other	6	42	1	#NULL!	15	15	15	15	7	8
female	married	Associate and bachelor's degree	turning	stable	have	don't have	NO	#NULL!	don't have	no	non-medical	other	3	8	15	20	4	4	6	6	8	8
female	married	Associate and bachelor's degree	fixed	stable	have	don't have	NO	#NULL!	don't have	no	medical	other	8	43	2	4	12	12	12	15	7	17
female	unmarried	Associate and bachelor's degree	turning	stable	have	don't have	NO	YES	don't have	no	non-medical	other	2	35	0	#NULL!	12	8	12	12	2	10
female	married	master's degree or higher	fixed	stable	have	don't have	NO	NO	don't have	no	non-medical	other	5	38	0	1	14	12	10	15	9	7
female	unmarried	master's degree or higher	fixed	stable	have	don't have	yes	YES	don't have	no	medical	other	18	7	1	2	15	9	10	12	8	15
female	married	diploma or less education	turning	stable	have	don't have	yes	NO	don't have	no	non-medical	other	18	23	14	10	8	4	9	12	12	15
male	unmarried	Associate and bachelor's degree	fixed	stable	have	don't have	NO	#NULL!	have	no	non-medical	other	15	22	5	8	10	3	5	4	5	14
female	married	diploma or less education	fixed	stable	have	don't have	NO	NO	have	#NULL!	non-medical	other	14	21	5	14	14	12	9	14	20	16
female	married	Associate and bachelor's degree	fixed	non-stable	have	don't have	NO	YES	don't have	no	non-medical	other	14	24	7	14	9	9	9	9	21	16
female	married	Associate and bachelor's degree	turning	stable	have	don't have	NO	NO	don't have	no	non-medical	other	13	32	1	#NULL!	9	9	9	9	5	9
female	unmarried	Associate and bachelor's degree	turning	stable	have	don't have	yes	NO	don't have	no	non-medical	other	9	35	0	4	12	12	12	12	12	13
female	unmarried	Associate and bachelor's degree	turning	stable	have	have	yes	YES	don't have	no	non-medical	other	13	29	6	2	15	11	10	14	14	14
female	unmarried	Associate and bachelor's degree	turning	stable	have	don't have	NO	YES	don't have	no	non-medical	other	17	26	6	#NULL!	12	10	9	12	11	14
female	married	#NULL!	fixed	stable	have	don't have	NO	YES	don't have	no	non-medical	other	2	29	3	30	12	12	9	15	15	16
female	married	Associate and bachelor's degree	fixed	stable	have	don't have	NO	NO	don't have	no	non-medical	other	17	25	1	7	12	6	11	15	13	9
female	married	Associate and bachelor's degree	fixed	stable	have	don't have	yes	YES	don't have	no	non-medical	other	22	27	0	17	13	6	11	12	19	16
female	married	Associate and bachelor's degree	fixed	stable	have	don't have	yes	YES	don't have	no	non-medical	other	12	23	1	7	14	11	12	13	11	16
female	unmarried	master's degree or higher	fixed	stable	have	don't have	yes	NO	don't have	no	non-medical	other	24	26	5	4	14	9	3	10	11	12
female	unmarried	master's degree or higher	fixed	stable	have	don't have	yes	NO	don't have	no	non-medical	other	41	22	22	8	12	6	8	10	12	15
female	married	Associate and bachelor's degree	turning	stable	have	have	yes	YES	don't have	#NULL!	non-medical	other	28	36	0	7	3	4	6	3	17	12
female	#NULL!	Associate and bachelor's degree	turning	stable	have	don't have	yes	NO	don't have	no	non-medical	other	38	38	0	28	14	5	11	12	13	16
female	married	Associate and bachelor's degree	turning	stable	have	don't have	NO	NO	don't have	no	medical	other	17	23	5	9	12	8	9	11	13	11
female	married	Associate and bachelor's degree	turning	stable	have	don't have	NO	NO	#NULL!	no	non-medical	other	31	25	6	15	10	8	7	9	14	14
female	married	Associate and bachelor's degree	turning	stable	have	don't have	#NULL!	#NULL!	don't have	no	non-medical	other	17	19	0	#NULL!	14	11	13	14	13	15
male	married	diploma or less education	turning	stable	have	don't have	yes	YES	don't have	#NULL!	non-medical	other	22	22	9	#NULL!	7	7	4	5	11	14
male	married	diploma or less education	turning	stable	have	don't have	yes	YES	don't have	#NULL!	non-medical	other	18	14	11	#NULL!	10	5	8	4	13	18
female	married	#NULL!	fixed	stable	have	don't have	yes	YES	have	no	non-medical	other	20	21	7	22	10	7	9	11	10	15
female	married	Associate and bachelor's degree	fixed	stable	have	don't have	NO	#NULL!	don't have	no	non-medical	other	25	34	0	22	15	12	9	13	12	6
female	married	Associate and bachelor's degree	turning	stable	have	don't have	NO	YES	don't have	no	medical	other	15	31	4	15	11	7	9	6	14	15
female	married	Associate and bachelor's degree	fixed	non-stable	have	don't have	NO	YES	don't have	no	non-medical	other	13	26	1	20	12	12	12	12	12	19
female	married	Associate and bachelor's degree	fixed	non-stable	have	don't have	NO	YES	don't have	no	non-medical	other	21	25	2	12	15	14	15	15	10	12
female	unmarried	Associate and bachelor's degree	fixed	non-stable	have	don't have	NO	#NULL!	don't have	no	non-medical	other	26	31	5	27	12	7	11	8	21	18
female	married	Associate and bachelor's degree	turning	stable	have	don't have	NO	YES	don't have	yes	medical	other	27	16	10	1	12	6	10	9	9	16
female	married	Associate and bachelor's degree	turning	stable	have	don't have	yes	NO	don't have	no	non-medical	other	33	13	12	2	15	6	10	11	6	10
female	unmarried	Associate and bachelor's degree	turning	stable	have	don't have	NO	YES	don't have	no	non-medical	other	13	27	6	#NULL!	13	3	8	12	9	13
female	married	master's degree or higher	turning	stable	have	don't have	NO	YES	don't have	#NULL!	non-medical	other	10	39	0	#NULL!	15	14	13	15	2	8
female	married	Associate and bachelor's degree	turning	stable	have	don't have	yes	YES	don't have	no	non-medical	other	17	25	0	14	9	9	9	9	9	12
female	married	#NULL!	fixed	stable	have	don't have	NO	NO	don't have	no	non-medical	other	23	28	0	14	12	4	5	11	11	17
male	married	Associate and bachelor's degree	turning	stable	have	don't have	NO	YES	don't have	no	non-medical	other	24	26	6	16	12	3	7	9	12	15
female	married	Associate and bachelor's degree	turning	stable	have	don't have	yes	#NULL!	don't have	no	non-medical	other	18	28	0	8	15	14	14	11	11	11
male	married	Associate and bachelor's degree	turning	stable	have	don't have	yes	NO	have	no	non-medical	other	27	34	2	12	9	7	4	6	7	21
male	married	diploma or less education	turning	stable	have	don't have	yes	YES	don't have	no	non-medical	other	38	23	18	10	14	12	11	9	14	13
female	married	diploma or less education	turning	stable	have	don't have	yes	YES	don't have	no	non-medical	other	19	28	4	12	5	5	7	6	8	11
male	married	diploma or less education	turning	stable	have	don't have	NO	#NULL!	don't have	no	non-medical	other	39	25	0	13	10	7	11	12	10	15
female	married	Associate and bachelor's degree	fixed	non-stable	have	#NULL!	NO	NO	don't have	#NULL!	non-medical	other	0	2	0	19	13	12	12	12	0	8
female	married	master's degree or higher	fixed	non-stable	have	don't have	yes	YES	don't have	no	non-medical	other	16	32	5	17	14	11	15	14	10	9
female	married	Associate and bachelor's degree	turning	non-stable	have	don't have	yes	NO	don't have	no	non-medical	other	15	26	3	18	15	9	9	9	10	15
female	married	Associate and bachelor's degree	turning	non-stable	have	don't have	yes	NO	don't have	#NULL!	medical	other	17	33	0	12	12	7	9	12	13	17
female	married	Associate and bachelor's degree	turning	stable	don't have	don't have	yes	NO	don't have	no	non-medical	other	42	27	17	#NULL!	15	6	9	12	18	15
female	unmarried	#NULL!	fixed	stable	don't have	don't have	yes	#NULL!	don't have	no	non-medical	other	35	29	8	14	12	5	12	14	16	12
female	married	#NULL!	fixed	stable	don't have	don't have	NO	NO	don't have	no	medical	other	5	16	0	27	15	13	12	14	5	15
male	married	#NULL!	fixed	stable	don't have	don't have	yes	#NULL!	don't have	no	non-medical	other	27	34	12	40	#NULL!	#NULL!	#NULL!	#NULL!	#NULL!	#NULL!
female	married	Associate and bachelor's degree	fixed	stable	don't have	don't have	NO	NO	don't have	#NULL!	non-medical	other	30	24	3	12	15	10	6	13	14	13
male	married	#NULL!	turning	stable	don't have	have	yes	NO	have	#NULL!	non-medical	other	30	28	3	18	12	8	10	7	9	15
male	married	Associate and bachelor's degree	turning	stable	don't have	don't have	NO	#NULL!	don't have	#NULL!	non-medical	other	10	35	6	10	8	8	9	5	13	13
male	married	Associate and bachelor's degree	turning	stable	don't have	don't have	yes	NO	don't have	#NULL!	non-medical	other	54	24	24	13	15	11	11	15	24	19
female	married	diploma or less education	fixed	stable	don't have	don't have	yes	YES	don't have	no	medical	other	39	30	7	13	12	9	13	15	25	14
female	married	Associate and bachelor's degree	fixed	non-stable	don't have	don't have	yes	YES	don't have	no	non-medical	other	23	22	2	20	#NULL!	#NULL!	#NULL!	#NULL!	#NULL!	#NULL!
female	married	master's degree or higher	fixed	non-stable	don't have	don't have	yes	NO	don't have	#NULL!	medical	other	23	40	1	19	14	14	11	14	5	4
female	married	Associate and bachelor's degree	turning	non-stable	don't have	#NULL!	yes	YES	don't have	no	non-medical	other	31	17	3	19	14	6	10	11	12	15
female	unmarried	master's degree or higher	turning	non-stable	don't have	don't have	yes	#NULL!	don't have	no	non-medical	other	29	26	8	20	12	6	6	10	16	15
female	married	#NULL!	#NULL!	stable	#NULL!	don't have	#NULL!	#NULL!	don't have	#NULL!	non-medical	other	11	24	0	#NULL!	11	6	12	14	17	19
female	married	diploma or less education	turning	stable	have	don't have	NO	YES	don't have	no	medical	midwife	9	47	0	1	15	3	9	14	8	7
male	married	#NULL!	turning	stable	have	have	yes	YES	don't have	#NULL!	non-medical	midwife	19	29	11	11	12	13	10	14	12	10
female	married	Associate and bachelor's degree	turning	stable	have	don't have	NO	YES	don't have	no	medical	midwife	6	44	2	6	15	9	10	15	15	9
female	married	Associate and bachelor's degree	turning	stable	have	have	yes	YES	don't have	no	medical	midwife	18	39	4	#NULL!	13	13	12	14	6	10
female	married	Associate and bachelor's degree	turning	stable	have	#NULL!	#NULL!	YES	don't have	#NULL!	non-medical	midwife	7	43	0	10	13	14	14	14	4	14
male	married	Associate and bachelor's degree	fixed	stable	have	don't have	yes	YES	don't have	no	non-medical	midwife	47	17	24	5	15	3	12	6	18	16
female	unmarried	diploma or less education	#NULL!	stable	have	don't have	yes	YES	don't have	no	non-medical	midwife	30	23	6	18	3	3	3	9	28	24
female	married	#NULL!	turning	stable	have	don't have	NO	YES	don't have	#NULL!	medical	midwife	22	30	1	#NULL!	15	6	10	12	14	9
female	married	#NULL!	turning	stable	have	don't have	NO	#NULL!	don't have	#NULL!	medical	midwife	18	15	11	#NULL!	7	8	8	8	12	14
female	married	#NULL!	turning	stable	have	don't have	NO	NO	don't have	no	medical	midwife	6	25	5	8	12	11	9	12	12	14
female	married	Associate and bachelor's degree	turning	stable	have	don't have	yes	YES	don't have	yes	non-medical	midwife	33	31	12	12	12	4	7	13	19	13
female	married	diploma or less education	turning	stable	have	don't have	NO	NO	don't have	#NULL!	non-medical	midwife	28	41	2	9	12	10	9	11	12	13
female	married	diploma or less education	turning	stable	have	don't have	NO	YES	don't have	no	non-medical	midwife	16	42	5	9	11	6	8	10	10	10
female	married	diploma or less education	turning	stable	have	don't have	yes	YES	don't have	no	medical	midwife	14	38	1	10	#NULL!	#NULL!	#NULL!	#NULL!	14	5
female	married	diploma or less education	fixed	stable	have	don't have	NO	YES	don't have	no	non-medical	midwife	7	38	3	10	12	11	12	12	16	9
female	married	#NULL!	turning	stable	have	don't have	yes	NO	have	no	medical	midwife	17	23	6	9	14	8	12	10	21	7
female	married	#NULL!	turning	stable	have	don't have	NO	NO	don't have	no	medical	midwife	38	32	22	9	7	8	9	12	13	16
female	married	Associate and bachelor's degree	turning	stable	have	don't have	#NULL!	#NULL!	don't have	#NULL!	medical	midwife	6	0	4	#NULL!	9	3	1	8	0	24
female	married	diploma or less education	fixed	stable	don't have	don't have	NO	NO	don't have	no	non-medical	midwife	19	41	1	31	12	9	14	15	7	13
female	#NULL!	#NULL!	turning	stable	don't have	don't have	yes	NO	don't have	#NULL!	non-medical	midwife	38	31	8	8	12	11	9	11	16	19
female	married	Associate and bachelor's degree	turning	stable	don't have	don't have	yes	NO	don't have	no	medical	midwife	45	12	11	8	8	3	9	15	26	23
female	married	#NULL!	#NULL!	stable	#NULL!	#NULL!	#NULL!	#NULL!	#NULL!	#NULL!	medical	midwife	9	39	1	11	12	10	11	12	7	13
female	married	Associate and bachelor's degree	turning	stable	#NULL!	have	yes	#NULL!	don't have	no	non-medical	midwife	9	8	5	11	8	12	12	12	14	14
female	married	Associate and bachelor's degree	turning	stable	have	don't have	NO	YES	don't have	#NULL!	medical	assistance nurse	5	35	0	#NULL!	12	12	10	12	5	13
female	married	Associate and bachelor's degree	turning	stable	don't have	don't have	yes	YES	don't have	no	non-medical	assistance nurse	17	22	1	#NULL!	12	6	12	12	17	19
female	married	Associate and bachelor's degree	fixed	non-stable	have	don't have	NO	NO	don't have	no	medical	assistance nurse	28	25	4	18	12	8	12	12	17	11
female	unmarried	Associate and bachelor's degree	fixed	non-stable	have	don't have	yes	NO	don't have	no	non-medical	assistance nurse	25	20	7	13	11	9	9	11	15	15
female	unmarried	Associate and bachelor's degree	turning	non-stable	have	don't have	NO	NO	don't have	no	medical	assistance nurse	8	34	0	8	12	12	9	12	10	14
female	married	diploma or less education	turning	non-stable	have	don't have	yes	NO	don't have	no	non-medical	assistance nurse	28	29	4	12	15	8	5	12	18	14
female	married	diploma or less education	fixed	non-stable	have	don't have	yes	#NULL!	#NULL!	no	non-medical	assistance nurse	39	24	20	8	8	7	11	11	21	17
female	married	#NULL!	fixed	#NULL!	have	don't have	yes	YES	don't have	yes	medical	assistance nurse	8	41	0	#NULL!	14	9	11	13	14	16
female	unmarried	Associate and bachelor's degree	#NULL!	stable	don't have	don't have	yes	NO	don't have	#NULL!	non-medical	assistance nurse	54	30	6	9	15	5	9	7	15	18
female	married	diploma or less education	#NULL!	non-stable	#NULL!	#NULL!	#NULL!	#NULL!	#NULL!	#NULL!	non-medical	assistance nurse	#NULL!	#NULL!	#NULL!	28	12	8	6	12	9	17
female	unmarried	Associate and bachelor's degree	turning	stable	have	don't have	yes	NO	don't have	yes	medical	nurse	43	31	15	6	12	3	3	10	10	12
female	married	Associate and bachelor's degree	turning	stable	have	don't have	NO	NO	don't have	yes	medical	nurse	10	18	0	6	8	8	9	4	6	14
female	married	Associate and bachelor's degree	turning	stable	have	don't have	NO	YES	don't have	no	medical	nurse	24	37	0	4	15	3	10	15	6	9
female	married	Associate and bachelor's degree	turning	non-stable	have	don't have	NO	YES	don't have	yes	medical	nurse	6	38	0	13	14	14	15	15	8	11
female	married	Associate and bachelor's degree	turning	stable	have	don't have	yes	NO	#NULL!	no	medical	nurse	22	24	1	14	12	10	11	10	7	12
female	married	Associate and bachelor's degree	turning	stable	have	don't have	NO	NO	don't have	no	medical	nurse	14	30	14	2	15	11	10	14	10	9
female	unmarried	Associate and bachelor's degree	fixed	stable	have	don't have	yes	YES	don't have	no	medical	nurse	29	29	10	#NULL!	14	11	10	12	6	8
female	married	Associate and bachelor's degree	turning	stable	have	don't have	yes	NO	don't have	#NULL!	medical	nurse	17	20	2	#NULL!	11	8	10	13	20	11
female	married	Associate and bachelor's degree	turning	stable	have	don't have	yes	NO	don't have	no	medical	nurse	32	26	14	1	7	8	12	12	16	13
female	married	Associate and bachelor's degree	turning	stable	have	have	NO	YES	don't have	no	medical	nurse	15	31	6	1	14	11	11	15	12	12
female	married	Associate and bachelor's degree	turning	stable	have	don't have	NO	NO	don't have	no	medical	nurse	23	23	14	#NULL!	6	7	8	7	12	18
female	unmarried	Associate and bachelor's degree	turning	stable	have	don't have	NO	NO	don't have	no	medical	nurse	7	36	2	#NULL!	13	9	8	15	4	14
female	unmarried	Associate and bachelor's degree	turning	stable	have	don't have	yes	YES	don't have	no	medical	nurse	25	29	15	2	15	11	12	14	13	14
female	unmarried	Associate and bachelor's degree	turning	stable	have	don't have	NO	YES	don't have	#NULL!	medical	nurse	9	17	0	#NULL!	12	10	10	12	6	15
female	unmarried	Associate and bachelor's degree	turning	stable	have	don't have	NO	#NULL!	don't have	#NULL!	medical	nurse	22	21	13	#NULL!	6	8	9	8	12	14
female	married	Associate and bachelor's degree	turning	stable	have	don't have	NO	YES	don't have	yes	medical	nurse	9	20	1	8	15	7	10	15	13	12
female	married	Associate and bachelor's degree	turning	stable	have	don't have	NO	NO	don't have	yes	medical	nurse	27	42	9	4	14	11	9	15	11	9
female	married	Associate and bachelor's degree	turning	stable	have	don't have	yes	NO	don't have	yes	medical	nurse	22	32	8	4	14	9	10	13	12	9
female	married	Associate and bachelor's degree	turning	stable	have	don't have	NO	#NULL!	don't have	#NULL!	medical	nurse	6	26	2	7	11	8	10	13	4	12
female	married	Associate and bachelor's degree	turning	stable	have	don't have	NO	NO	don't have	no	medical	nurse	22	28	8	6	15	7	9	15	17	11
female	married	Associate and bachelor's degree	turning	stable	have	don't have	yes	NO	don't have	#NULL!	medical	nurse	22	18	12	#NULL!	9	8	12	8	15	15
female	married	Associate and bachelor's degree	turning	stable	have	don't have	NO	NO	don't have	#NULL!	medical	nurse	29	24	11	8	9	9	9	9	16	15
female	unmarried	Associate and bachelor's degree	turning	stable	have	don't have	NO	NO	don't have	no	medical	nurse	30	25	18	#NULL!	14	12	11	15	12	9
female	married	Associate and bachelor's degree	fixed	stable	have	don't have	NO	YES	don't have	no	medical	nurse	4	10	6	11	15	9	8	12	12	10
female	unmarried	#NULL!	turning	stable	have	don't have	yes	#NULL!	don't have	yes	medical	nurse	33	30	1	10	9	12	12	9	22	12
female	married	Associate and bachelor's degree	turning	stable	have	don't have	NO	NO	don't have	yes	medical	nurse	12	40	0	12	12	10	9	12	13	13
female	married	Associate and bachelor's degree	turning	stable	have	don't have	NO	NO	don't have	#NULL!	medical	nurse	10	30	1	12	14	10	6	15	11	16
female	married	Associate and bachelor's degree	turning	stable	have	don't have	NO	NO	don't have	yes	medical	nurse	16	24	4	15	12	11	11	12	12	18
female	married	Associate and bachelor's degree	turning	stable	have	don't have	NO	YES	don't have	no	medical	nurse	1	34	4	12	15	11	15	15	14	6
female	unmarried	Associate and bachelor's degree	turning	stable	have	don't have	yes	YES	don't have	#NULL!	medical	nurse	27	18	1	10	12	11	12	12	12	17
female	married	Associate and bachelor's degree	turning	stable	have	don't have	yes	YES	#NULL!	#NULL!	medical	nurse	14	23	2	17	15	3	6	11	22	20
female	married	Associate and bachelor's degree	turning	stable	have	don't have	NO	NO	don't have	no	medical	nurse	13	38	2	13	12	12	12	12	8	11
female	unmarried	Associate and bachelor's degree	turning	stable	have	don't have	NO	YES	don't have	yes	medical	nurse	11	23	0	12	9	5	5	9	9	17
female	unmarried	master's degree or higher	turning	stable	have	don't have	NO	NO	don't have	no	medical	nurse	10	31	6	3	12	6	12	12	22	18
female	unmarried	master's degree or higher	turning	stable	have	don't have	NO	NO	don't have	yes	medical	nurse	11	41	1	3	15	12	10	12	3	18
female	married	Associate and bachelor's degree	fixed	non-stable	have	#NULL!	yes	NO	#NULL!	no	medical	nurse	20	30	0	19	15	11	12	15	#NULL!	#NULL!
female	married	Associate and bachelor's degree	fixed	non-stable	have	don't have	NO	NO	don't have	no	medical	nurse	6	3	3	#NULL!	12	12	11	12	8	12
female	married	Associate and bachelor's degree	fixed	non-stable	have	don't have	yes	YES	#NULL!	#NULL!	medical	nurse	28	26	4	28	8	6	7	12	15	13
female	married	Associate and bachelor's degree	turning	non-stable	have	don't have	NO	NO	don't have	#NULL!	medical	nurse	18	24	9	27	15	13	9	15	12	12
female	married	Associate and bachelor's degree	turning	non-stable	have	don't have	NO	NO	don't have	no	medical	nurse	18	24	4	14	12	11	7	12	11	15
female	married	Associate and bachelor's degree	turning	non-stable	have	don't have	NO	NO	don't have	yes	medical	nurse	14	38	0	17	15	15	15	15	13	13
female	married	Associate and bachelor's degree	turning	non-stable	have	don't have	NO	#NULL!	don't have	no	medical	nurse	24	20	4	14	9	10	10	12	20	18
female	married	Associate and bachelor's degree	turning	non-stable	have	don't have	NO	YES	don't have	no	medical	nurse	10	36	3	18	14	9	9	15	15	18
female	married	Associate and bachelor's degree	turning	non-stable	have	don't have	yes	YES	don't have	no	medical	nurse	25	28	4	18	14	6	9	13	8	16
female	unmarried	Associate and bachelor's degree	turning	non-stable	have	don't have	yes	YES	don't have	no	medical	nurse	15	34	5	11	#NULL!	#NULL!	#NULL!	#NULL!	#NULL!	#NULL!
female	married	Associate and bachelor's degree	fixed	non-stable	have	don't have	NO	YES	don't have	yes	medical	nurse	6	36	2	20	12	9	8	12	10	13
female	married	#NULL!	turning	stable	have	don't have	NO	NO	don't have	no	medical	nurse	11	33	1	#NULL!	11	11	8	11	10	18
female	married	Associate and bachelor's degree	turning	stable	have	don't have	NO	NO	don't have	no	medical	nurse	18	19	2	1	12	9	12	12	19	16
female	married	Associate and bachelor's degree	turning	stable	have	don't have	yes	NO	don't have	yes	medical	nurse	12	28	0	1	12	8	11	12	4	7
female	married	Associate and bachelor's degree	turning	stable	have	don't have	yes	#NULL!	don't have	yes	medical	nurse	23	13	3	#NULL!	11	7	9	10	8	15
female	unmarried	Associate and bachelor's degree	turning	stable	have	don't have	yes	NO	don't have	no	medical	nurse	25	25	1	1	11	11	6	10	16	18
female	unmarried	Associate and bachelor's degree	turning	stable	have	don't have	yes	NO	don't have	#NULL!	medical	nurse	28	24	14	2	12	12	9	15	15	14
female	unmarried	Associate and bachelor's degree	turning	stable	have	don't have	yes	YES	don't have	no	medical	nurse	32	14	13	3	13	8	5	10	19	18
female	unmarried	Associate and bachelor's degree	turning	stable	have	don't have	yes	YES	don't have	no	medical	nurse	39	29	12	3	12	8	10	13	16	18
female	unmarried	Associate and bachelor's degree	turning	stable	have	don't have	yes	NO	don't have	yes	medical	nurse	30	21	8	1	#NULL!	#NULL!	#NULL!	#NULL!	15	11
female	married	diploma or less education	turning	stable	have	don't have	NO	NO	don't have	no	medical	nurse	25	23	13	2	12	11	12	13	10	16
female	married	#NULL!	fixed	stable	have	don't have	yes	NO	don't have	no	medical	nurse	26	29	2	4	11	11	10	10	8	14
female	married	Associate and bachelor's degree	turning	stable	have	have	yes	YES	don't have	no	medical	nurse	33	21	10	4	12	4	8	10	17	13
female	married	Associate and bachelor's degree	turning	stable	have	don't have	yes	NO	don't have	yes	medical	nurse	17	30	2	8	12	7	11	12	13	8
female	married	Associate and bachelor's degree	turning	stable	have	don't have	yes	NO	don't have	yes	medical	nurse	22	31	11	6	12	10	9	12	13	12
female	married	Associate and bachelor's degree	turning	stable	have	don't have	yes	NO	don't have	#NULL!	medical	nurse	25	24	13	7	9	6	8	10	20	20
female	married	Associate and bachelor's degree	turning	stable	have	don't have	NO	NO	don't have	yes	medical	nurse	14	29	0	6	12	7	11	11	15	15
female	married	Associate and bachelor's degree	turning	stable	have	don't have	yes	NO	don't have	no	medical	nurse	23	25	0	7	12	12	12	12	15	14
female	married	Associate and bachelor's degree	turning	stable	have	don't have	yes	NO	don't have	no	medical	nurse	24	24	4	8	15	4	11	15	16	13
female	married	Associate and bachelor's degree	turning	stable	have	don't have	yes	YES	don't have	no	medical	nurse	36	34	6	6	12	9	11	13	17	15
female	unmarried	Associate and bachelor's degree	turning	stable	have	don't have	yes	NO	don't have	yes	medical	nurse	28	29	13	6	12	12	9	12	19	14
female	unmarried	Associate and bachelor's degree	turning	stable	have	don't have	yes	NO	don't have	yes	medical	nurse	13	19	1	7	13	9	3	14	5	13
female	unmarried	Associate and bachelor's degree	turning	stable	have	don't have	yes	NO	don't have	#NULL!	medical	nurse	27	23	7	4	12	9	11	12	10	11
female	married	Associate and bachelor's degree	turning	stable	have	don't have	NO	#NULL!	don't have	no	medical	nurse	15	13	9	7	10	9	5	11	8	10
female	unmarried	Associate and bachelor's degree	turning	stable	have	don't have	NO	NO	don't have	no	medical	nurse	2	44	0	2	12	11	11	12	6	8
female	married	Associate and bachelor's degree	fixed	stable	have	don't have	yes	YES	don't have	yes	medical	nurse	49	20	12	10	14	7	7	12	27	19
female	married	Associate and bachelor's degree	fixed	stable	have	don't have	yes	YES	don't have	no	medical	nurse	30	25	4	10	12	10	12	12	15	19
female	married	Associate and bachelor's degree	fixed	stable	have	don't have	yes	NO	don't have	yes	medical	nurse	10	13	7	3	7	9	8	8	8	18
female	married	Associate and bachelor's degree	turning	stable	have	don't have	yes	YES	don't have	yes	medical	nurse	21	19	10	3	5	9	10	7	17	12
female	married	master's degree or higher	turning	stable	have	don't have	yes	NO	don't have	no	medical	nurse	40	20	8	1	14	8	10	14	18	12
female	married	Associate and bachelor's degree	#NULL!	non-stable	have	don't have	yes	#NULL!	don't have	#NULL!	medical	nurse	33	29	10	#NULL!	12	6	12	12	24	15
female	married	Associate and bachelor's degree	fixed	non-stable	have	have	yes	NO	don't have	yes	medical	nurse	27	39	9	15	14	11	14	15	19	22
female	unmarried	#NULL!	turning	non-stable	have	don't have	NO	#NULL!	don't have	no	medical	nurse	20	22	9	13	9	9	9	9	10	14
female	married	Associate and bachelor's degree	turning	non-stable	have	don't have	NO	NO	don't have	no	medical	nurse	16	22	3	11	12	8	7	11	21	19
female	married	Associate and bachelor's degree	turning	non-stable	have	don't have	yes	YES	don't have	no	medical	nurse	21	25	7	12	10	6	7	12	14	12
female	married	Associate and bachelor's degree	turning	non-stable	have	don't have	NO	#NULL!	don't have	no	medical	nurse	20	30	8	10	12	6	6	12	18	16
female	married	Associate and bachelor's degree	turning	non-stable	have	don't have	NO	YES	don't have	yes	medical	nurse	6	38	1	10	15	5	12	15	17	16
female	married	Associate and bachelor's degree	turning	non-stable	have	don't have	yes	#NULL!	don't have	no	medical	nurse	34	28	3	#NULL!	12	12	11	12	21	19
female	married	Associate and bachelor's degree	turning	non-stable	have	don't have	NO	NO	don't have	no	medical	nurse	19	24	3	11	12	12	10	12	14	14
female	unmarried	Associate and bachelor's degree	turning	non-stable	have	don't have	NO	YES	don't have	no	medical	nurse	6	39	1	13	15	5	12	15	17	16
female	unmarried	Associate and bachelor's degree	turning	non-stable	have	don't have	yes	YES	don't have	yes	medical	nurse	17	22	3	20	9	9	8	10	17	15
female	unmarried	Associate and bachelor's degree	turning	non-stable	have	#NULL!	yes	#NULL!	don't have	no	medical	nurse	47	19	7	#NULL!	10	6	5	10	19	17
female	unmarried	Associate and bachelor's degree	turning	non-stable	have	don't have	yes	NO	don't have	no	medical	nurse	36	27	14	14	12	6	6	9	4	8
female	married	master's degree or higher	turning	non-stable	have	have	yes	NO	don't have	no	medical	nurse	33	31	9	15	13	3	3	12	21	19
female	married	Associate and bachelor's degree	#NULL!	stable	don't have	don't have	yes	NO	don't have	no	medical	nurse	19	23	10	#NULL!	14	12	9	12	14	16
female	#NULL!	Associate and bachelor's degree	#NULL!	stable	don't have	have	yes	NO	don't have	yes	medical	nurse	37	27	20	4	14	9	10	14	19	15
female	married	Associate and bachelor's degree	turning	stable	don't have	don't have	yes	#NULL!	don't have	yes	medical	nurse	39	22	13	3	3	3	7	3	21	18
female	married	Associate and bachelor's degree	turning	stable	don't have	don't have	yes	NO	don't have	yes	medical	nurse	14	40	0	#NULL!	15	12	14	15	15	10
female	married	Associate and bachelor's degree	turning	stable	don't have	don't have	NO	NO	don't have	no	medical	nurse	43	28	1	2	15	3	1	11	5	15
female	unmarried	Associate and bachelor's degree	turning	stable	don't have	don't have	yes	NO	don't have	yes	medical	nurse	39	18	7	2	14	6	10	10	10	15
female	unmarried	Associate and bachelor's degree	turning	stable	don't have	don't have	yes	NO	don't have	no	medical	nurse	43	28	1	2	15	3	1	11	5	15
female	married	Associate and bachelor's degree	turning	stable	don't have	don't have	yes	#NULL!	don't have	no	medical	nurse	15	29	4	6	12	7	10	12	15	13
female	married	Associate and bachelor's degree	turning	stable	don't have	don't have	yes	YES	don't have	no	medical	nurse	32	27	8	7	15	9	8	11	24	21
female	married	Associate and bachelor's degree	turning	stable	don't have	#NULL!	yes	NO	don't have	no	medical	nurse	36	35	6	5	11	8	12	14	23	17
female	married	Associate and bachelor's degree	turning	stable	don't have	don't have	yes	NO	don't have	yes	medical	nurse	36	35	5	6	11	8	12	14	23	17
female	married	Associate and bachelor's degree	turning	stable	don't have	don't have	NO	YES	don't have	yes	medical	nurse	13	25	0	4	6	6	6	6	13	16
female	unmarried	Associate and bachelor's degree	turning	stable	don't have	don't have	yes	#NULL!	don't have	#NULL!	medical	nurse	26	31	7	6	14	11	11	14	20	13
female	married	Associate and bachelor's degree	turning	stable	don't have	don't have	NO	NO	don't have	no	medical	nurse	31	23	0	11	8	3	7	10	15	17
female	married	Associate and bachelor's degree	turning	stable	don't have	don't have	yes	NO	don't have	yes	medical	nurse	39	28	5	#NULL!	11	6	11	7	14	16
female	married	Associate and bachelor's degree	fixed	stable	don't have	don't have	yes	NO	don't have	yes	medical	nurse	42	23	13	10	12	8	10	12	21	17
female	married	Associate and bachelor's degree	turning	stable	don't have	don't have	NO	#NULL!	don't have	yes	medical	nurse	12	17	1	10	12	6	6	11	13	25
female	married	Associate and bachelor's degree	turning	stable	don't have	don't have	#NULL!	YES	don't have	#NULL!	medical	nurse	24	34	3	12	15	8	8	12	15	13
female	married	Associate and bachelor's degree	turning	non-stable	don't have	don't have	yes	NO	don't have	yes	medical	nurse	36	25	5	#NULL!	15	3	7	9	14	15
female	married	Associate and bachelor's degree	turning	non-stable	don't have	don't have	yes	YES	don't have	yes	medical	nurse	36	27	14	11	10	8	6	12	18	12
female	married	Associate and bachelor's degree	turning	non-stable	don't have	don't have	NO	NO	don't have	no	medical	nurse	12	26	11	13	12	9	10	11	9	10
female	married	Associate and bachelor's degree	turning	non-stable	don't have	don't have	NO	NO	don't have	no	medical	nurse	4	39	0	15	12	9	12	12	12	10
female	married	Associate and bachelor's degree	fixed	non-stable	don't have	don't have	NO	YES	don't have	#NULL!	medical	nurse	3	25	3	33	12	12	8	12	16	20
female	married	master's degree or higher	fixed	non-stable	don't have	don't have	yes	YES	have	no	medical	nurse	49	29	16	18	15	3	3	15	25	18
female	married	Associate and bachelor's degree	turning	stable	#NULL!	don't have	yes	YES	don't have	no	medical	nurse	43	21	9	12	12	5	6	12	22	15
female	married	Associate and bachelor's degree	turning	stable	#NULL!	don't have	NO	YES	don't have	yes	medical	nurse	18	26	4	11	12	12	12	12	13	13
female	married	Associate and bachelor's degree	#NULL!	non-stable	#NULL!	#NULL!	#NULL!	#NULL!	#NULL!	#NULL!	medical	nurse	32	34	20	14	15	13	9	15	11	8
female	unmarried	#NULL!	fixed	non-stable	have	don't have	NO	NO	don't have	no	medical	nurse	27	34	7	15	12	10	12	12	11	15
female	married	Associate and bachelor's degree	turning	stable	don't have	don't have	yes	NO	don't have	no	medical	nurse	51	24	22	10	12	3	3	6	18	17
female	married	Associate and bachelor's degree	turning	non-stable	#NULL!	don't have	#NULL!	#NULL!	don't have	no	medical	nurse	18	36	8	8	9	6	10	14	23	19
female	married	Associate and bachelor's degree	turning	non-stable	have	don't have	NO	NO	don't have	yes	non-medical	nurse	14	44	0	23	12	12	11	13	14	15
female	married	Associate and bachelor's degree	turning	non-stable	have	don't have	yes	YES	don't have	no	non-medical	nurse	9	40	0	17	11	12	12	15	9	10
female	unmarried	Associate and bachelor's degree	turning	non-stable	have	don't have	NO	#NULL!	don't have	no	medical	nurse	8	34	1	25	12	11	12	15	10	12
female	unmarried	master's degree or higher	turning	non-stable	have	don't have	NO	#NULL!	don't have	no	non-medical	nurse	5	40	1	24	13	8	11	14	11	8
female	married	master's degree or higher	fixed	stable	have	don't have	yes	NO	have	no	medical	nurse	42	27	16	6	13	11	12	15	19	11
female	married	Associate and bachelor's degree	fixed	stable	have	don't have	yes	YES	don't have	no	non-medical	nurse	14	27	2	15	15	13	12	15	9	11
female	married	Associate and bachelor's degree	fixed	non-stable	have	don't have	NO	YES	don't have	no	non-medical	nurse	13	37	3	23	12	7	11	15	4	7
female	married	Associate and bachelor's degree	turning	non-stable	have	don't have	NO	YES	don't have	no	non-medical	nurse	23	24	9	23	15	15	15	15	12	8
female	married	Associate and bachelor's degree	turning	non-stable	don't have	don't have	NO	YES	don't have	no	medical	nurse	17	36	0	30	15	12	12	15	10	8
female	married	Associate and bachelor's degree	fixed	non-stable	have	don't have	NO	NO	don't have	no	medical	nurse	16	40	0	28	14	9	12	15	8	9
female	married	Associate and bachelor's degree	fixed	non-stable	have	don't have	NO	NO	don't have	no	medical	nurse	10	30	3	17	12	10	11	12	11	14
female	married	Associate and bachelor's degree	fixed	non-stable	have	don't have	NO	YES	don't have	yes	medical	nurse	26	28	2	15	12	12	14	12	9	11
female	married	Associate and bachelor's degree	fixed	non-stable	have	don't have	yes	NO	don't have	no	non-medical	nurse	23	27	3	14	12	12	12	12	11	11
female	married	master's degree or higher	fixed	non-stable	have	don't have	yes	NO	don't have	yes	medical	nurse	29	20	2	14	15	12	14	13	10	11
female	married	master's degree or higher	fixed	non-stable	have	don't have	yes	NO	don't have	#NULL!	medical	nurse	39	29	12	21	12	15	14	11	23	13
female	married	master's degree or higher	fixed	non-stable	have	don't have	NO	YES	don't have	yes	medical	nurse	4	41	3	12	12	12	10	13	5	6
female	married	Associate and bachelor's degree	turning	stable	have	don't have	yes	NO	don't have	yes	medical	nurse	20	32	1	9	15	12	11	15	15	15
female	married	Associate and bachelor's degree	fixed	non-stable	have	don't have	yes	NO	don't have	#NULL!	medical	nurse	44	30	0	#NULL!	12	8	11	12	15	15
female	married	Associate and bachelor's degree	fixed	non-stable	have	don't have	yes	NO	don't have	no	medical	nurse	52	19	21	14	15	8	9	10	25	13
female	unmarried	master's degree or higher	fixed	non-stable	don't have	don't have	yes	NO	don't have	yes	medical	nurse	30	37	0	14	13	8	9	11	11	14
female	unmarried	master's degree or higher	fixed	stable	have	don't have	#NULL!	NO	have	no	non-medical	midwife	6	37	3	#NULL!	12	9	11	11	5	10
female	unmarried	Associate and bachelor's degree	turning	stable	have	don't have	NO	NO	don't have	no	medical	midwife	19	11	8	2	11	12	11	10	10	14
female	unmarried	#NULL!	fixed	non-stable	have	don't have	NO	NO	don't have	no	medical	midwife	30	27	5	#NULL!	12	6	9	10	16	15
female	#NULL!	#NULL!	turning	#NULL!	have	don't have	yes	NO	don't have	#NULL!	medical	midwife	28	24	6	#NULL!	12	6	9	10	10	14
female	#NULL!	#NULL!	turning	#NULL!	have	don't have	NO	YES	don't have	no	medical	midwife	18	28	3	#NULL!	12	9	10	12	11	9
female	unmarried	Associate and bachelor's degree	turning	#NULL!	have	don't have	NO	#NULL!	don't have	#NULL!	medical	midwife	29	20	11	#NULL!	11	10	10	12	12	13
#NULL!	#NULL!	#NULL!	turning	#NULL!	have	#NULL!	NO	YES	don't have	yes	medical	midwife	41	16	6	#NULL!	12	6	10	9	9	16
female	#NULL!	#NULL!	turning	#NULL!	have	don't have	NO	YES	don't have	yes	medical	midwife	34	16	5	#NULL!	12	6	10	9	9	16
female	#NULL!	#NULL!	turning	#NULL!	have	don't have	NO	YES	don't have	yes	medical	midwife	40	16	0	#NULL!	12	3	10	5	9	16
female	#NULL!	#NULL!	turning	#NULL!	have	don't have	NO	YES	don't have	yes	medical	midwife	40	16	0	#NULL!	12	6	10	9	9	16
female	#NULL!	#NULL!	turning	#NULL!	have	don't have	NO	YES	don't have	yes	medical	midwife	35	16	6	#NULL!	12	6	10	9	9	16
female	#NULL!	#NULL!	turning	#NULL!	have	don't have	NO	YES	don't have	no	medical	midwife	35	16	6	#NULL!	12	6	10	9	9	16
female	#NULL!	#NULL!	turning	#NULL!	have	don't have	NO	YES	don't have	#NULL!	medical	midwife	35	16	6	#NULL!	12	6	10	8	9	16
female	#NULL!	#NULL!	turning	#NULL!	have	don't have	NO	#NULL!	don't have	yes	medical	midwife	41	11	4	#NULL!	12	6	10	9	9	16
female	#NULL!	#NULL!	turning	#NULL!	have	don't have	NO	YES	don't have	no	#NULL!	other	16	32	8	#NULL!	12	7	12	10	9	11
female	#NULL!	#NULL!	turning	#NULL!	have	don't have	NO	YES	don't have	#NULL!	#NULL!	other	36	16	6	#NULL!	12	6	10	9	11	14
female	married	#NULL!	turning	stable	don't have	don't have	NO	YES	don't have	no	medical	other	12	46	0	8	11	8	3	15	16	10
female	#NULL!	#NULL!	turning	#NULL!	don't have	have	yes	#NULL!	don't have	#NULL!	medical	other	#NULL!	#NULL!	#NULL!	#NULL!	#NULL!	#NULL!	#NULL!	#NULL!	#NULL!	#NULL!
female	married	Associate and bachelor's degree	#NULL!	stable	#NULL!	#NULL!	#NULL!	#NULL!	#NULL!	#NULL!	medical	#NULL!	22	26	8	#NULL!	11	14	11	10	10	11
female	#NULL!	#NULL!	#NULL!	#NULL!	#NULL!	#NULL!	#NULL!	#NULL!	#NULL!	#NULL!	medical	#NULL!	#NULL!	#NULL!	#NULL!	#NULL!	12	3	9	12	10	19
female	#NULL!	#NULL!	#NULL!	#NULL!	#NULL!	#NULL!	#NULL!	#NULL!	#NULL!	#NULL!	#NULL!	#NULL!	23	31	1	#NULL!	3	5	4	5	15	17
female	married	Associate and bachelor's degree	#NULL!	#NULL!	#NULL!	#NULL!	#NULL!	#NULL!	#NULL!	#NULL!	#NULL!	#NULL!	#NULL!	#NULL!	#NULL!	#NULL!	#NULL!	#NULL!	#NULL!	#NULL!	#NULL!	#NULL!
